# Supplementary material for: Viral Glycoproteins Induce NLRP3 Inflammasome Activation and Pyroptosis in Macrophages
Source: Viruses. 2021 Oct 15;13(10):2076. doi: 10.3390/v13102076 (PMC8538122; doi:10.3390/v13102076)
Supplement: Supplementary file 1 [file viruses-13-02076-s001.zip]

Archive with 1 entries (1 files):
- viruses-1398154-supplementary material.pdf
